# Supplementary material for: Assessment of the Effects of Anatoxin-a In Vitro: Cytotoxicity and Uptake
Source: Toxins (Basel). 2024 Dec 13;16(12):541. doi: 10.3390/toxins16120541 (PMC11680428; doi:10.3390/toxins16120541)
Supplement: Supplementary file 1 [file toxins-16-00541-s001.zip]

Archive with 1 entries (1 files):
- toxins-3306171-supplementary.pdf
